# Supplementary material for: The analgesic effects of buprenorphine (Vetergesic or Simbadol) in cats undergoing dental extractions: A randomized, blinded, clinical trial
Source: PLoS One. 2020 Mar 6;15(3):e0230079. doi: 10.1371/journal.pone.0230079 (PMC7059904; doi:10.1371/journal.pone.0230079)
Supplement: S1 File — (XLSX) [file pone.0230079.s001.xlsx]

## Sheet: Demographic
Patient No.	Group	Breed	Gender	Age (y.o)	B.W (Kg)	BCS	PD Staging	Gingival Index	Calculus Index	Plaque Index	Dental score	Number of extraction	Propofol (mg)	Propofol (mg/kg)	Anesthesia time (min)	Procedure time (min)	Surgery time (min)	Rescue	Time point of rescue analgesia	Resentment druing administration of buprenorphine
1	2	DSH	1	9	5.24	6	4	2	3	3	25	17	30	5.72519	303	285	220	1	Post-OP 2h, Day 2 4pm	0
2	1	DSH	1	9	5.29	6	3	2	3	3	17	14	28	5.29301	382	361	313	1	Post-OP 4h	0
3	2	DSH	2	10	3.83	5	1	2	3	3	15	19	26	6.78851	362	350	296	1	Day 2 8am	0
4	1	DSH	1	9	5.97	5	1	2	1	2	10	12	30	5.02513	338	320	258	0		0
5	2	DSH	2	8	4.24	5	4	3	2	2	16	22	26	6.13208	360	355	228	0		0
6	1	DSH	1	9	4.63	6	3	3	2	2	22	22	38	8.20734	328	318	265	1	Post-OP 4h	0
7	2	DSH	2	10	3.88	5	3	2	3	2	8	15	16	4.12371	370	368	295	1	Post-OP 4h, Day 2 4pm	0
8	1	DLH	2	8	4.92	6	1	2	3	2	9	8	23	4.6748	255	240	170	0		0
9	1	DSH	1	7	5.45	7	3	2	2	2	15	20	20	3.66972	390	376	313	1	Day 2 1 pm	0
10	2	DSH	1	6	4.84	5	3	3	2	2	7	13	22	4.54545	212	202	124	0		1
11	2	DLH	2	8	3.58	5	3	2	2	2	12	19	21	5.86592	265	252	186	0		0
12	1	DSH	1	6	6.58	7	3	3	3	3	Missing	Missing	Missing	Missing	341	330	270	0		0
13	1	DSH	1	5	7.9	7	2	3	2	2	Missing	Missing	40	5.06329	330	320	227	1	Post-OP 8h	0
14	2	DSH	1	6	4.66	5	2	1	1	2	19	20	27	5.79399	364	354	289	0		0
15	2	DSH	1	6	4.45	5	4	2	3	2	22	23	17.5	3.93258	337	295	274	0		1
16	1	DLH	1	8	5.68	5	2	1	2	1	8	10	25	4.40141	220	212	160	0		0
17	1	DSH	1	12	4.48	5	4	2	2	2	15	21	23	5.13393	353	335	251	0		0
18	2	DLH	2	6	5.03	5	2	1	2	1	17	10	25	4.97018	395	375	335	0		0
19	1	DSH	2	3	3.47	5	3	2	0	1	8	11	14	4.03458	170	165	107	0		0
20	2	DLH	2	9	3.6	5	3	2	2	2	10	11	16	4.44444	155	130	87	0		1
21	2	DLH	1	13	5.61	5	3	2	2	2	24	21	28	4.99109	413	399	338	1	Post-OP 8h	0
22	1	DSH	2	8	4.68	5	1	1	1	1	11	5	20	4.2735	143	113	88	0		0
23	1	DLH	1	8	5.56	5	4	2	2	1	9	6	25	4.4964	199	180	117	0		0
24	2	DSH	2	11	6.5	7	1	1	3	2	8	11	18	2.76923	230	215	120	0		0
	1. Simbadol		1. Male															0. No		0. No
	2. Vetergesic		2. Female															1. Yes		1. Yes

## Sheet: Pain, sedation scores
ID	Time_point	Gender	Treatment	DIVAS	CMPS_F
1	0	1	2	0	2
2	0	1	1	0	1
3	0	2	2	0	2
4	0	1	1	0	0
5	0	2	2	0	2
6	0	1	1	0	2
7	0	2	2	0	2
8	0	2	1	0	0
9	0	1	1	0	1
10	0	1	2	0	0
11	0	2	2	0	0
12	0	1	1	0	2
13	0	1	1	0	3
14	0	1	2	0	0
15	0	1	2	0	0
16	0	1	1	0	0
17	0	1	1	0	1
18	0	2	2	0	0
19	0	2	1	0	0
20	0	2	2	0	1
21	0	1	2	0	2
22	0	2	1	0	0
23	0	1	1	0	1
24	0	2	2	0	0
1	0.2	1	2	5	.
2	0.2	1	1	4	.
3	0.2	2	2	6	.
4	0.2	1	1	4	.
5	0.2	2	2	5	.
6	0.2	1	1	16	.
7	0.2	2	2	4	.
8	0.2	2	1	5	.
9	0.2	1	1	8	.
10	0.2	1	2	14	.
11	0.2	2	2	7	.
12	0.2	1	1	0	.
13	0.2	1	1	20	.
14	0.2	1	2	6	.
15	0.2	1	2	0	.
16	0.2	1	1	7	.
17	0.2	1	1	9	.
18	0.2	2	2	3	.
19	0.2	2	1	8	.
20	0.2	2	2	10	.
21	0.2	1	2	10	.
22	0.2	2	1	6	.
23	0.2	1	1	8	.
24	0.2	2	2	10	.
1	1.05	1	2	24	1
2	1.05	1	1	15	1
3	1.05	2	2	92	2
4	1.05	1	1	7	0
5	1.05	2	2	84	0
6	1.05	1	1	50	1
7	1.05	2	2	67	2
8	1.05	2	1	40	1
9	1.05	1	1	57	2
10	1.05	1	2	17	1
11	1.05	2	2	40	0
12	1.05	1	1	43	1
13	1.05	1	1	61	0
14	1.05	1	2	35	0
15	1.05	1	2	28	0
16	1.05	1	1	25	0
17	1.05	1	1	37	1
18	1.05	2	2	27	0
19	1.05	2	1	22	0
20	1.05	2	2	54	0
21	1.05	1	2	31	1
22	1.05	2	1	3	0
23	1.05	1	1	12	2
24	1.05	2	2	39	1
1	1.1	1	2	9	2
2	1.1	1	1	7	2
3	1.1	2	2	86	2
4	1.1	1	1	5	1
5	1.1	2	2	64	0
6	1.1	1	1	50	2
7	1.1	2	2	16	2
8	1.1	2	1	13	1
9	1.1	1	1	41	3
10	1.1	1	2	15	0
11	1.1	2	2	24	0
12	1.1	1	1	19	1
13	1.1	1	1	10	1
14	1.1	1	2	0	1
15	1.1	1	2	9	1
16	1.1	1	1	7	0
17	1.1	1	1	16	1
18	1.1	2	2	13	0
19	1.1	2	1	7	1
20	1.1	2	2	35	0
21	1.1	1	2	14	1
22	1.1	2	1	19	0
23	1.1	1	1	9	3
24	1.1	2	2	11	0
1	1.2	1	2	5	6
2	1.2	1	1	0	2
3	1.2	2	2	86	1
4	1.2	1	1	14	0
5	1.2	2	2	5	3
6	1.2	1	1	21	4
7	1.2	2	2	0	2
8	1.2	2	1	0	1
9	1.2	1	1	36	4
10	1.2	1	2	0	0
11	1.2	2	2	7	1
12	1.2	1	1	21	1
13	1.2	1	1	5	1
14	1.2	1	2	0	1
15	1.2	1	2	0	2
16	1.2	1	1	0	1
17	1.2	1	1	10	1
18	1.2	2	2	0	0
19	1.2	2	1	0	2
20	1.2	2	2	6	0
21	1.2	1	2	8	1
22	1.2	2	1	6	1
23	1.2	1	1	0	3
24	1.2	2	2	0	2
1	1.4	1	2	1	2
2	1.4	1	1	0	5
3	1.4	2	2	74	1
4	1.4	1	1	0	2
5	1.4	2	2	0	3
6	1.4	1	1	6	7
7	1.4	2	2	0	7
8	1.4	2	1	3	1
9	1.4	1	1	20	4
10	1.4	1	2	0	2
11	1.4	2	2	7	2
12	1.4	1	1	0	3
13	1.4	1	1	0	3
14	1.4	1	2	0	1
15	1.4	1	2	6	3
16	1.4	1	1	0	0
17	1.4	1	1	0	1
18	1.4	2	2	0	0
19	1.4	2	1	0	1
20	1.4	2	2	0	1
21	1.4	1	2	0	3
22	1.4	2	1	0	1
23	1.4	1	1	0	2
24	1.4	2	2	0	2
1	1.8	1	2	0	3
2	1.8	1	1	0	2
3	1.8	2	2	13	3
4	1.8	1	1	0	1
5	1.8	2	2	0	2
6	1.8	1	1	0	3
7	1.8	2	2	0	3
8	1.8	2	1	0	2
9	1.8	1	1	0	4
10	1.8	1	2	0	2
11	1.8	2	2	0	4
12	1.8	1	1	0	3
13	1.8	1	1	0	7
14	1.8	1	2	0	2
15	1.8	1	2	0	2
16	1.8	1	1	0	2
17	1.8	1	1	0	1
18	1.8	2	2	0	0
19	1.8	2	1	0	1
20	1.8	2	2	0	0
21	1.8	1	2	0	8
22	1.8	2	1	0	1
23	1.8	1	1	0	3
24	1.8	2	2	0	1
1	2.1	1	2	.	3
2	2.1	1	1	.	2
3	2.1	2	2	.	6
4	2.1	1	1	.	3
5	2.1	2	2	.	2
6	2.1	1	1	.	3
7	2.1	2	2	.	3
8	2.1	2	1	.	0
9	2.1	1	1	.	4
10	2.1	1	2	.	3
11	2.1	2	2	.	3
12	2.1	1	1	.	2
13	2.1	1	1	.	3
14	2.1	1	2	.	2
15	2.1	1	2	.	2
16	2.1	1	1	.	2
17	2.1	1	1	.	1
18	2.1	2	2	.	2
19	2.1	2	1	.	1
20	2.1	2	2	.	1
21	2.1	1	2	.	2
22	2.1	2	1	.	1
23	2.1	1	1	.	2
24	2.1	2	2	.	1
1	2.2	1	2	.	5
2	2.2	1	1	.	2
3	2.2	2	2	.	3
4	2.2	1	1	.	1
5	2.2	2	2	.	3
6	2.2	1	1	.	2
7	2.2	2	2	.	5
8	2.2	2	1	.	0
9	2.2	1	1	.	4
10	2.2	1	2	.	1
11	2.2	2	2	.	3
12	2.2	1	1	.	3
13	2.2	1	1	.	2
14	2.2	1	2	.	1
15	2.2	1	2	.	1
16	2.2	1	1	.	2
17	2.2	1	1	.	0
18	2.2	2	2	.	0
19	2.2	2	1	.	2
20	2.2	2	2	.	999
21	2.2	1	2	.	3
22	2.2	2	1	.	0
23	2.2	1	1	.	1
24	2.2	2	2	.	0
1	2.3	1	2	.	3
2	2.3	1	1	.	2
3	2.3	2	2	.	2
4	2.3	1	1	.	1
5	2.3	2	2	.	3
6	2.3	1	1	.	1
7	2.3	2	2	.	2
8	2.3	2	1	.	0
9	2.3	1	1	.	3
10	2.3	1	2	.	1
11	2.3	2	2	.	2
12	2.3	1	1	.	2
13	2.3	1	1	.	1
14	2.3	1	2	.	0
15	2.3	1	2	.	0
16	2.3	1	1	.	3
17	2.3	1	1	.	0
18	2.3	2	2	.	0
19	2.3	2	1	.	1
20	2.3	2	2	.	999
21	2.3	1	2	.	2
22	2.3	2	1	.	0
23	2.3	1	1	.	0
24	2.3	2	2	.	0
1	3.1	1	2	.	1
2	3.1	1	1	.	1
3	3.1	2	2	.	3
4	3.1	1	1	.	0
5	3.1	2	2	.	1
6	3.1	1	1	.	2
7	3.1	2	2	.	3
8	3.1	2	1	.	0
9	3.1	1	1	.	2
10	3.1	1	2	.	1
11	3.1	2	2	.	1
12	3.1	1	1	.	2
13	3.1	1	1	.	1
14	3.1	1	2	.	1
15	3.1	1	2	.	2
16	3.1	1	1	.	3
17	3.1	1	1	.	0
18	3.1	2	2	.	1
19	3.1	2	1	.	1
20	3.1	2	2	.	999
21	3.1	1	2	.	1
22	3.1	2	1	.	0
23	3.1	1	1	.	0
24	3.1	2	2	.	1
1	3.2	1	2	.	1
2	3.2	1	1	.	1
3	3.2	2	2	.	2
4	3.2	1	1	.	3
5	3.2	2	2	.	0
6	3.2	1	1	.	1
7	3.2	2	2	.	3
8	3.2	2	1	.	0
9	3.2	1	1	.	3
10	3.2	1	2	.	1
11	3.2	2	2	.	1
12	3.2	1	1	.	2
13	3.2	1	1	.	1
14	3.2	1	2	.	1
15	3.2	1	2	.	0
16	3.2	1	1	.	4
17	3.2	1	1	.	0
18	3.2	2	2	.	0
19	3.2	2	1	.	0
20	3.2	2	2	.	999
21	3.2	1	2	.	0
22	3.2	2	1	.	0
23	3.2	1	1	.	0
24	3.2	2	2	.	1
1	3.3	1	2	.	3
2	3.3	1	1	.	1
3	3.3	2	2	.	1
4	3.3	1	1	.	999
5	3.3	2	2	.	1
6	3.3	1	1	.	0
7	3.3	2	2	.	2
8	3.3	2	1	.	0
9	3.3	1	1	.	3
10	3.3	1	2	.	0
11	3.3	2	2	.	1
12	3.3	1	1	.	2
13	3.3	1	1	.	1
14	3.3	1	2	.	0
15	3.3	1	2	.	0
16	3.3	1	1	.	3
17	3.3	1	1	.	0
18	3.3	2	2	.	0
19	3.3	2	1	.	0
20	3.3	2	2	.	999
21	3.3	1	2	.	1
22	3.3	2	1	.	0
23	3.3	1	1	.	0
24	3.3	2	2	.	0
1	4.1	1	2	.	1
2	4.1	1	1	.	2
3	4.1	2	2	.	1
4	4.1	1	1	.	999
5	4.1	2	2	.	0
6	4.1	1	1	.	0
7	4.1	2	2	.	2
8	4.1	2	1	.	0
9	4.1	1	1	.	1
10	4.1	1	2	.	0
11	4.1	2	2	.	1
12	4.1	1	1	.	0
13	4.1	1	1	.	0
14	4.1	1	2	.	0
15	4.1	1	2	.	0
16	4.1	1	1	.	0
17	4.1	1	1	.	0
18	4.1	2	2	.	0
19	4.1	2	1	.	0
20	4.1	2	2	.	999
21	4.1	1	2	.	0
22	4.1	2	1	.	0
23	4.1	1	1	.	0
24	4.1	2	2	.	2
	0: Baseline	1. Male	1. Simbadol		999 : missing data
	0.2: Post-sedation 20 min	2. Female	2. Vetergesic
	1.05: Post-OP 0.5h
	1.1: Post-OP 1h
	1.2: Post-Op 2h
	1.4: Post-OP 4h
	1.8: Post-OP 8h
	2.1: Day2 8am
	2.2; Day 2 4pm
	2.3: Day 2 12pm
	3.1: Day3 8am
	3.2; Day 3 4pm
	3.3: Day 3 12pm
	4.1: Day 4 8am
